# Supplementary material for: Mechanistic modeling of sulfur-deprived photosynthesis and hydrogen production in suspensions of Chlamydomonas reinhardtii
Source: Biotechnol Bioeng. 2013 Sep 11;111(2):320–35. doi: 10.1002/bit.25023 (PMC3920635; doi:10.1002/bit.25023)
Supplement: Supplementary file 1 [file bit0111-0320-sd1.tex]

%\NeedsTeXFormat{LaTeX2e}


%
\documentclass[referee,12pt,a4]{H2PaperClassNew}

 %for double spaced output for submission
%\documentclass[referee,12pt,a4,doublespaced,twoside]{rsauthor} %for double spaced output for submission

% \documentclass{igs}
 % \documentclass[review,onecolumn]{igs}
%\documentclass[12pt]{article}
 %\usepackage{fullpage}

%\usepackage[top=2cm, bottom=2cm, left=2cm, right=2cm]{geometry}

%\usepackage[lmargin=3.0cm, rmargin=1.0cm,tmargin=2.50cm,bmargin=2.50cm]{geometry}
%\textwidth = 39pt

% See if the author has AMS Euler fonts installed: If they have, attempt
% to use the 'upmath' package to provide upright math.
\usepackage{subfigure}
\usepackage{epsfig}
\usepackage{graphicx}
\usepackage{natbib}
\bibpunct[]{(}{)}{;}{a}{,}{,}
\usepackage{amsbsy}
\usepackage{longtable}
\usepackage{psfrag}
\usepackage{epsfig}
\usepackage{epsf}
\usepackage{graphicx}
\usepackage{amsfonts,amsmath}
\usepackage{amssymb}
\usepackage{amsbsy}
\usepackage{lscape}
\usepackage{psfrag}
\usepackage{color}
\usepackage{bm}
\usepackage{subfigure}
\usepackage{epsfig}


%\setlength{\topmargin}{1in}
%\setlength{\headheight}{1in}
%\setlength{\headsep}{1in}
%\setlength{\textheight}{1.7in}
%\setlength{\textwidth}{1.5in}
%\setlength{\oddsidemargin}{1in}
%\setlength{\evensidemargin}{1in}
%\setlength{\parindent}{1.25in}
%\setlength{\parskip}{1.25in}

\setlength{\LTcapwidth}{6in}


\renewcommand*\thetable{S\Roman{table}}
\renewcommand*\theequation{S\thesection.\arabic{equation}}

% For units of measure
\newcommand\dynpercm{\nobreak\mbox{$\;$dyn\,cm$^{-1}$}}
\newcommand\cmpermin{\nobreak\mbox{$\;$cm\,min$^{-1}$}}

% Various bold symbols
\providecommand\bnabla{\boldsymbol{\nabla}} \providecommand\bcdot{\boldsymbol{\cdot}}
\newcommand\biS{\boldsymbol{S}}
\newcommand\etb{\boldsymbol{\eta}}

% For multiletter symbols
\newcommand\Real{\mbox{Re}} % cf plain TeX's \Re and Reynolds number
\newcommand\Imag{\mbox{Im}} % cf plain TeX's \Im
\newcommand\Rey{\mbox{\textit{Re}}}  % Reynolds number
\newcommand\Pran{\mbox{\textit{Pr}}} % Prandtl number, cf TeX's \Pr product
\newcommand\Pen{\mbox{\textit{Pe}}}  % Peclet number
\newcommand\Ai{\mbox{Ai}}            % Airy function
\newcommand\Bi{\mbox{Bi}}            % Airy function
\newcommand{\sech}{\mbox{sech}}
\newcommand{\algae}{\mbox{{\it C. augustae}}}
\newcommand{\cosech}{\mbox{cosech}}

\newcommand\ssC{\mathsf{C}}    % for sans serif C
\newcommand\sfsP{\mathsfi{P}}  % for sans serif sloping P
\newcommand\slsQ{\mathsfbi{Q}} % for sans serif bold-sloping Q

% Hat position
\newcommand\hatp{\skew3\hat{p}}      % p with hat
\newcommand\hatR{\skew3\hat{R}}      % R with hat
\newcommand\hatRR{\skew3\hat{\hatR}} % R with 2 hats
\newcommand\doubletildesigma{\skew2\tilde{\skew2\tilde{\Sigma}}}
%       italic Sigma with double tilde

% array strut to make delimiters come out right size both ends
\newsavebox{\astrutbox}
\sbox{\astrutbox}{\rule[-5pt]{0pt}{20pt}}
\newcommand{\astrut}{\usebox{\astrutbox}}

\newcommand\GaPQ{\ensuremath{G_a(P,Q)}}
\newcommand\GsPQ{\ensuremath{G_s(P,Q)}}
\newcommand\p{\ensuremath{\partial}}
\newcommand\tti{\ensuremath{\rightarrow\infty}}
\newcommand\kgd{\ensuremath{k\gamma d}}
\newcommand\shalf{\ensuremath{{\scriptstyle\frac{1}{2}}}}
\newcommand\sh{\ensuremath{^{\shalf}}}
\newcommand\smh{\ensuremath{^{-\shalf}}}
\newcommand\squart{\ensuremath{{\textstyle\frac{1}{4}}}}
\newcommand\thalf{\ensuremath{{\textstyle\frac{1}{2}}}}
\newcommand\Gat{\ensuremath{\widetilde{G_a}}}
\newcommand\ttz{\ensuremath{\rightarrow 0}}
\newcommand\ndq{\ensuremath{\frac{\mbox{$\partial$}}{\mbox{$\partial$} n_q}}}
\newcommand\sumjm{\ensuremath{\sum_{j=1}^{M}}}
\newcommand\pvi{\ensuremath{\int_0^{\infty}%
  \mskip \ifCUPmtlplainloaded -30mu\else -33mu\fi -\quad}}
\newcommand{\pib}{\boldsymbol{\pi}}
\newcommand{\tk}{\mathbf{\bar{k}}}

\newcommand\etal{\mbox{\textit{et al.}}}
\newcommand\etc{etc.\ }
\newcommand\eg{e.g.\ }
\newcommand\dd{\mbox{d}}
\newcommand\DD{\mbox{D}}
\newcommand\hh{{\cal H}}

\newtheorem{lemma}{Lemma}
\newtheorem{corollary}{Corollary}

%\usepackage[nohead]{geometry}

%\title[Mechanistic modeling of hydrogen production]
%{Mechanistic modeling of hydrogen production in suspensions of sulphur deprived \emph{Chlamydomonas
%reinhardtii}: Part I}

%\author[C.~R.~Williams and M.~A.~Bees]{C.~R.~WILLIAMS$^1$ {\sc and} M.~A.~BEES$^{1}$}

%\affiliation{$^1$Department of Mathematics, University of Glasgow, Glasgow, G12 8QW, United Kingdom}


\title[]{Mechanistic modelling of sulfur-deprived photosynthesis and hydrogen production in suspensions of \emph{Chlamydomonas reinhardtii}: Supplementary material}
%
\author[]{C.~R.~WILLIAMS$^{1*}$ {\sc and} M.~A.~BEES$^{2*}$}
%
\affiliation{$^{1}$ Current address:
 British Antarctic Survey, High Cross, Madingley Road, Cambridge, CB3 0ET, UK. Tel: (+44)1223 221262, e-mail: chll1@bas.ac.uk  \\
$^{2}$ Current address: Department of Mathematics, University of York, York, YO10 5DD, UK \\
$^{*}$ Worked conducted at School of Mathematics and Statistics, University of Glasgow, 15 University Gardens, Glasgow, G12 8QW, UK \\
}
%

%\date{Today}
\volume{000} \pagerange{\pageref{firstpage}--\pageref{lastpage}} \doi{S002211200100456X}


\begin{document}

%\begin{document}

\maketitle


\section{Parameter Estimation} \label{section: ParamEstimation}


There are $32$ parameters in total and in this section we describe how the values or ranges
are obtained. Parameters taken directly from
publications, which only require unit conversions to be in correct form, are shown in Table I without further discussion.


\subsection{Light intensity parameters}

%The light function contains the parameters $I_0$, light intensity at the source, $I_{sat}$, light saturation
%intensity, scaled absorbance by the cells $C_L$ and depth $d$.


%If we assume we have a liter of culture in a cube then the width of the container is $d=10$ cm.
To find the cellular extinction coefficient, $k_{chl}$, we take an average of the mass extinction coefficients of \emph{C.
reinhardtii} as a function of wavenumber as presented in \citet{Berberoglu2008},
converting to units of m$^2$ kg$^{-1}$. Converting from dry cell weight in kg m$^{-3}$ to cells m$^{-3}$, using
$1$ kg m$^{-3}=7.60 \times 10^{12}$ cells m$^{-3}$
\citep{Berberoglu2008} gives
\begin{eqnarray}
k_{chl}=1.315 \times 10^{-6} \mbox{~cm}^2, \mbox{~hence~} C_L=\frac{k_{chl}}{V_{cell}}=2630\mbox{~cm}^{-1}.
\end{eqnarray}
%where we take the volume of the cell to be $5 \times 10^{-10}$ cm$^3$.

The light intensity function in equation 2.2 was normalized using the value of the dimensional useable light intensity function (not shown) for the experimental case from which the light dependent parameters were obtained \citep{Kosourov:02}, since the effect of light intensity is already included in
those parameters. This normalization value is denoted $L_{e1}$. This ensured that any changes in cell volume fraction and hence light intensity were including in the light-dependent terms with respect to the light intensity at which the parameters were originally measured ($L=1$ in those conditions). Using data from \cite{Kosourov:02},
\begin{eqnarray}
L_{e1}&=&6.05 \mu\mbox{mol~m}^{-2} \mbox{s}^{-1}.
\end{eqnarray}
The light parameters in $L(\Lambda)$ in equation 2.2 were also non-dimensionalized, such that for example $\tilde{I_0}=\frac{I_0}{L_{e1}}$, and tildes were dropped.

\citet{Lsat2} show light saturation curves for $\emph{C. reinhardtii}$, plotting
light intensity against oxygen production rate. Significantly, this experiment was conducted with a relatively
dilute concentration of cells in a thin layer, thus there are limited effects of shading in the culture. This allows
us to use the curve to estimate the light saturation point for the cells, $I_{sat}$, directly. The control curve
shows an initial clear linear increase in oxygen production rate as light intensity increases, followed by a
stationary phase when light intensity is high. To find $I_{sat}$  a piecewise linear curve was fitted to the data in
\citet{Lsat2}, extrapolating forwards from the linear phase and backwards from the stationary phase. The light
intensity at which the linear phase meets the stationary phase is the saturation of light intensity point, and
is found to be $I_{sat}= 150~ \mu \mbox{mol m}^{-2} \mbox{s}^{-1}.$ Scaling  $I_{sat}$ gives $\tilde{I}_{sat}=24.8$, where, henceforth, we drop the tilde.
%\begin{eqnarray}
%\tilde{I}_{sat}=I_{sat}{L_{e1}}=\frac{150 \mu \mbox{mol m}^{-2} \mbox{s}^{-1}}{=6.05 \mu \mbox{mol m}^{-2}
%\mbox{s}^{-1}}=24.8,
%\end{eqnarray}


$600$ $\mu$mol m$^{-2}$s $^{-1}$ is used as the standard dimensional value of $I_0$ for comparison with \citet{Kosourov:02}, which comes from two light sources, one at each side, of $I_0=300$ $\mu$mol
m$^{-2}$s $^{-1}$. Doubling light intensity is equivalent to including a light source at either side when the
cells are uniformly distributed and well mixed (as in section 2.2). The
standard, non-dimensional value is $I_0=99.2$.

\subsection{The critical values $s_n$, $s_1$, $\omega_1$, $\omega_2$, $\omega_p$ and $p_r$}

 The normal level of free sulfur in the cell, $s_n$, was difficult to quantify. Using data for
total sulfur content of wild type cells from \citet{Hiriart:06}, we calculate a value of internal
sulfur as approximately $100,000$ $\mu$M. However, this value is clearly too large since much of
the sulfur in the cell is not free and is contained in other complexes that can not be used. Consideration of
the data for sulfur transport across the cell wall \citep{Yildiz:94} and behaviour of the
system for values of external sulfur of $100$ $\mu$M  \citep{ZhangHappe:02,Kosourov:02} suggests $s_n$ is typically 
an order of magnitude lower. For these reasons we estimate $s_n=15,000$ $\mu$M.

Parameter $s_1$ quantifies the switch between the Calvin cycle being used as the electron sink when Rubisco is
sufficient, to the hydrogen or ethanol electron sinks being used instead. An upper bound for $s_1$ is the normal
level of sulfur in a cell, $s_n$. A lower bound could be the level of internal sulfur at which hydrogen
production begins, since at that point sufficient Rubisco must have broken down. When hydrogen production begins
the level of oxygen production from PSII has approximately decreased by a factor of five
\citep{ZhangHappe:02}. Since oxygen production from PSII is modelled as linearly dependent on sulfur, we estimate
that internal sulfur has also fallen by a factor of five at this point, hence
\begin{eqnarray}
\frac{s_n}{5} \leq s_1 \leq s_n.
\end{eqnarray}
We set the standard value of $s_1$ as $s_1=\frac{s_n}{2}$, as Rubisco and sulfur levels both rapidly
reduce by a factor of two, after which anaerobiosis is the necessary condition
for hydrogen production to begin.

For $\omega_1$, the level of oxygen required for full aerobic respiration, a value of $\omega_1=1.18$ $\mu$M was
obtained from \citet{GiorgioForti:05}. $\omega_2$, the sensitivity of the iron
hydrogenase to oxygen, was extrapolated from data in \citet{Flynn:02}; when oxygen is
below $2\%$ (partial pressure of $0.02$ atm), hydrogen production began. To convert this into concentration of
oxygen we use Henry's Law,
\begin{eqnarray}
p_{atm}=k\omega_2,
\end{eqnarray}
where $p_{atm}$ is partial pressure measured in atm, and $k$ is a constant measured in L.atm/mol. Using
$k=769.2$ L.atm/mol \citep{Sander2002} gives
\begin{eqnarray}
\omega_{2}=2.60 \times 10^{-5}\mbox{~M~}=26~\mu\mbox{M}.
\end{eqnarray}

$\omega_p$ is the oxygen level when protein breakdown begins. This is set as the same as the oxygen level
when hydrogen production starts, so that $\omega_p=\omega_2$, since there is evidence that hydrogen production
and endogenous substrate catabolism are coordinated \citep{Melis:Nov02}.

$p_r$, the base level of protein needed for survival of a cell, is calculated using data from \citet{Kosourov:02}. $p_r$ is taken as the value of protein at which hydrogen production stops for the case
$S=0.0$ $\mu$M, converting into units of $\mu$M and from per mL of culture to per cell using
chlorophyll data. This gives $p_r= 206.0$ $\mu$M.


%We may also convert from per mL of culture to per cell by dividing the cell volume fraction at this time, which
%is calculated using the ratio of chlorophyll content to original chlorophyll content and multiplying by initial
%cell volume fraction.

%The growth function for $\Lambda$ also requires switch values but, for convenience, these are discussed in section \ref{section: growthparamas}.

\subsection{Sulfur parameters}

In the expression for $\alpha(s)$ (see equation 2.3) $a$ is the maximum uptake rate of external
sulfur. \citet{Yildiz:94} show that this maximum rate is $206 \mbox{~fmol~s}^{-1}$ per
$10^{5}$ cells, and this is obtained when the cells have been starved of sulfur, so $s=0$. This is taken as the
value for $a$, on converting the units to $\mu$M per hour (per cell volume fraction), hence $a=14,800$ $\mu$M
h$^{-1}$. The maximum rate of uptake of external sulfur for non-starved cells is $\alpha=20.8
\mbox{~fmol~s}^{-1}$ per $10^{5}$ cells in  \citet{Yildiz:94}. If we assume that internal
sulfur $s$ has not changed from $s_n$ at this point then $\alpha(s_n)=20.8 \mbox{~fmol~s}^{-1}$ per
$10^{5}$ and using this with the calculated value of $a$  gives
\begin{eqnarray}
\alpha(s_n)=20.8 \mbox{~fmol~s}^{-1} \mbox{~per~} 10^{5}\mbox{~cells~}= a \exp\left(-G\right), \mbox{~~hence~~}
G=\ln(9.90)=2.29.
\end{eqnarray}
When $s=s_n$ for non-starved cells in \citet{Yildiz:94}, the substrate concentration at
which the uptake rate is half of the maximum, defined here as the function $\beta(s)$, was $16.7$ $\mu$M, so
that $\beta(s=s_n)=16.7$ $\mu$M. For the starved cell, where we assume that they have no internal sulfur,
$s=s_n=0$, this value of substrate was $\beta(s=0)=2.2$ $\mu$M. Fitting the linear curve for substrate
concentration against internal sulfur, $\beta(s)$, to these two data points gives $b_1=2.2$ $\mu$M and $b_2=14.5$.


%The $\alpha(s)$ and $\beta(s)$ functions are shown in Figure \ref{fig: alphabeta}.
%\begin{figure}[htp]
%\center \scalebox{0.9}{\begin{tabular}{cc}
%%\includegraphics[width=16.30cm,height=7.0cm]{alphabeta.eps}
%\input{alpha.tex} &\input{beta.tex} \\
%\end{tabular}}
%\caption{Data fitting for $\alpha(s)$ (left) and $\beta(s)$ (right) in the uptake function. Crosses show data
%points and lines the fit.  } \label{fig: alphabeta}
%\end{figure}

$k_2$ is the rate constant for the breakdown of protein to release sulfur under stressed conditions. Due to a
lack of other available data, we use protein data from Figure 5 of \citet{Kosourov:02}, which shows that substantial net protein breakdown occurs
between $40$ and $66$ hours and again between $100$ and $120$ hours. We assume an exponential decay of total
protein during breakdown and further assume that when protein breaks down there is no protein production. Using
the exponential decay assumption we write
\begin{eqnarray}
p_{final}=p_{initial} \exp(-k_2 (t_{final}-t_{initial})) \label{eq: k2paramest}
\end{eqnarray}
where $p_{initial/final}$ and $t_{initial/final}$ are the protein and time at the start/end of each breakdown
period, respectively. Substituting values for the first protein breakdown period, $40 \leq t\leq 66$, from
 \citet{Kosourov:02} into equation \ref{eq: k2paramest} gives $k_2=0.0267$ h$^{-1}$, and
from the second protein breakdown period we calculate $k_2=0.0973$ h$^{-1}$. Thus we obtain the range
\begin{eqnarray}
0.0267 \mbox{~h}^{-1} \leq k_2 \leq 0.0973  \mbox{~h}^{-1}.
\end{eqnarray}

%We use the same data to find $p_r$, the base level of protein required for cell survival. We use the value of
%protein at the end time $t=140$ hours, scale for cell volume fraction using the cholorphyll data and convert the
%units. This gives us a value of $p_r=206 \mu$ M.

%Due to a lack of available data we assume that when protein breakdown begins no protein is being produced and
%%there is no change in cell volume fraction. This is an oversimplification because in reality there will be
%changes in cell volume fraction and there may be protein production. The heaviside function is switched on, so
%this simplifies the equation to
%\begin{eqnarray}
%\frac{d(p \Lambda)}{dt}&=&-k_2 p \Lambda,
%\end{eqnarray}
%which on solving gives
%\begin{eqnarray}
%p \Lambda&=&p_0 \Lambda_0 e^{-k_2t}.
%\end{eqnarray}
%where $p_0$ is the protein concentration and $\Lambda_0$ the cell volume fraction at the start of breakdown. We
%calculate a value for $k_2$ by using data from Figure 5 of Kosourov et al \cite{Kosourov:02}, by plotting data
%points for time greater than 50 hours (since this is when we believe protein breakdown occurs). We use an
%exponential fit to the data, which calculates $k_2$, giving
%\begin{eqnarray}
%k_2&=& 0.0158 h^{-1}.
%\end{eqnarray}
%The curve is shown in Figure \ref{fig: k2param}.
%\begin{figure}[htp]
%\begin{center}
%\includegraphics[width=8.15cm,height=6.4cm]{k2param.eps}
%\end{center}
%\caption{Fitting an exponential to data to find parameter $k_2$ } \label{fig: k2param}
%\end{figure}
%Here our assumptions are fairly weak, and we also don't have enough data points to ensure an exponential is the
%right function, but in the absence of other data it allows us to gain a rough estimate. We do know level of
%sulphur when protein breaks down is $s_1$, and so this gives us an upper bound for the constant $k_2$, and we
%expect in reality that $k_2$ will lie somewhere within this range. Since it is unlikely that no protein is
%produced when decay occurs we chose a higher value of $k_2$, as $k_2=0.0253$.

Parameters $k_3$ and $k_1$ are linked and so $k_3$ is explained first and then used to calculate $k_1$. The
presence of the light term in the protein and sulfur terms complicates the estimation so upper and
lower bounds for $k_1$ and $k_3$ are calculated by assuming $L(\Lambda)=L_1$ is constant (hence $\Lambda$ is constant,
$\Lambda_1$). We then use the maximum and minimum values of $L_1$ and $\Lambda$ to calculate the ranges of $k_1$
and $k_3$.

$k_3$ is the rate constant for protein produced from sulfur. In the early stages of sulfur deprivation we
assume no protein breakdown or hydrogen production. Hence equation 2.8 simplifies to
\begin{eqnarray}
\frac{d(p \Lambda)}{dt}&=&\frac{k_3}{s_n} s \Lambda_1 L_1. \label{eq: k3aparam}
\end{eqnarray}
If we set the half life of sulfur to be $t_{1/2}$ then at $t=t_{1/2}$ equation \ref{eq: k3aparam} becomes
\begin{eqnarray}
\left(\frac{\frac{d(p \Lambda)}{dt}}{\Lambda_1 L_1}\right)_{(t=t_{1/2})}&=&\frac{k_3}{2}.
\end{eqnarray}
 %For the lower bound on $d_6$ we assume that cell volume fraction does
%not change from the initial value and hence $L_1=1$, $\Lambda_1=0.00225$ (no growth of decay) and for the upper
%bound we estimate that in the time to $t_{1/2}$ the cells have grown to a c.v.f of $\Lambda_1=0.00266$,
%calculated from the chlorophyll data in Kosourov et al \cite{Kosourov:02}, which gives $L_1=0.846$.
The half life of sulfur $t_{1/2}$ is set to be the half life of the oxygen production from PSII under sulfur deprivation in
\citet{Melis:2000}, since both oxygen produced and PSII repair are modelled linearly on sulfur.
Again, data from Figure 5b in \citet{Kosourov:02} for $S=0$ $\mu$M is used to obtain
$\frac{d(p \Lambda)}{dt}$ and the value of $\Lambda_1L_1$ at $t=0$ and $t=t_{1/2}$, to give an approximate range
for $k_3$ as
\begin{eqnarray}
51.7 ~\mu \mbox{M h}^{-1} \leq k_3 \leq  61.1 ~\mu\mbox{M h}^{-1}.
\end{eqnarray}

The same method is used to find $k_1$, again assuming no external sulfur and no protein breakdown in the initial
stages of sulfur deprivation, and assuming that $L(\Lambda)=L_1=$ constant. If $s < s_n$ then the equation for
internal sulfur, equation 2.7, becomes
\begin{eqnarray}
\frac{d(s \Lambda_1)}{dt}&=&-\left(k_1  + \frac{k_3 \beta}{s_n}  \right)s \Lambda_1 L_1. \label{eq: dsLam1}
\end{eqnarray}
Solving equation \ref{eq: dsLam1}
%\begin{eqnarray}
%\frac{s}{s(0)}&=&exp^{-\left(k_1 + \frac{k_3 \beta}{s_n}\right)L_1 t},
%\end{eqnarray}
and evaluating for $s=\frac{s_n}{2}$ at $t=t_{1/2}$ gives
\begin{eqnarray}
k_1&=&\frac{-\left(\frac{1}{t_{1/2}}\ln \left(\frac{1}{2} \right)+\frac{k_3 \beta}{s_n} \right)}{L_1}.
\end{eqnarray}
Using a constant value of $L(\Lambda)$ is something of an approximation, because cell volume fraction and, hence,
light intensity, do change between $t=0$ and $t=t_{1/2}$. The presence of the $\frac{1}{\Lambda}$ in the light
function would limit the use of equation \ref{eq: dsLam1} for a simple estimate if light were not set as a constant; this method
provides an order estimate for $k_1$. At $t=0$, $L_1=1$ from
\citet{Kosourov:02}, and at $t=t_{1/2}$ the cell volume fraction at $t=t_{1/2}$ is taken from \citet{Kosourov:02} to give $L_1=0.846$. Using the maximum and minimum values of $L_1$ and $k_3$ as
previously calculated, along with standard values for $s_n$ and $\beta$, the calculated range for $k_1$ is
\begin{eqnarray}
0.0376 \mbox{~h}^{-1} \leq k_1 \leq 0.0451 \mbox{~h}^{-1}.
\end{eqnarray}

 $\beta$ is the number of moles of sulfur present in one mole of
protein. An upper bound for the value of $\beta$ is found by calculating the number of sulfur-containing amino
acids in an average protein chain, since these amino acids each contain one sulfur mole. Abundant Rubisco
proteins are used to obtain an order estimate and a weighted average is calculated from large Rubisco subunit
data  \citep{ThompsonPaavola1995} and small subunit data \citep{GoldschmidtClermont1986} (there is not a one-to-one ratio of these proteins). We find
$\beta$ is bounded above by $15$. However, the value generally used is of an order of magnitude lower than this,
since not all the sulfur will be freely available and some will likely be bound in other compounds.

\subsection{Oxygen parameters}

$k_6$ is the rate constant for oxygenic photosynthesis and represents the photosynthetic rate under sulfur-replete conditions.
Data from \citet{Kosourov:02} (in units of
$\mu$moles O$_2$ (mg Chl)$^{-1}$ h$^{-1}$) are used and we assume a normal rate of photosynthesis occurs at the start
of the sulfur deprivation, $t=0$. The chlorophyll concentration at $t=0$ was approximately $10$ $\mu$g/mL, thus we
calculate the rate of oxygen produced from photosynthesis per liter of suspension (of concentration $4.5 \times 10^6$ cells per mL)
as $2800$ $\mu$M h$^{-1}$. This value contains intrinsic information about cell number and size, but since we
model these aspects explicitly, this value is divided by the initial cell volume fraction,
$\Lambda(t=0)$. For a concentration of $4.5 \times 10^6$, from \cite{Kosourov:02},
$\Lambda=0.00225$. Hence,
\begin{eqnarray}
k_6&=&1,240, 000 ~\mu \mbox{M~h}^{-1}.
\end{eqnarray}
%so we convert units by using the initial chlorophyll content of the culture as $7.7 \mu$M. This gives a value of
%$1330.56\mu$M h$^{-1}$.
The constant rate of respiration in equation 2.9 occurs when $\omega>\omega_1$, and is given
by $k_5 \omega_1$, shown in Section 2.4. $k_5 \omega_1$ is found from \citet{Kosourov:02}, using the same conversion method as for $k_6$, hence
\begin{eqnarray}
k_5 \omega_1= 311,111 \mu \mbox{M~h}^{-1} \Rightarrow k_5=264,000.0 \mbox{h}^{-1}.
\end{eqnarray}

The saturation value of oxygen, denoted $\chi$, is found from \citet{Weiss1970} to be $253.0 \mu$M at
$22\,^{\circ}{\rm C}$ and atmospheric pressure of 710 atmospheric pressure (measured in millimeters of mercury).
A range of values for $\chi$ can be obtained by calculating $\chi$ for a range of temperatures and atmospheric pressures, 
\citet{Weiss1970} \citep[based on calculations by][]{UGovWater}.

$v_{0_2}$ is the oxygen mass transfer coefficient and gives an indication of how quickly excess oxygen (that is,
oxygen above the saturation value) can leave the culture by bubbling off. This parameter is difficult to
estimate due to the complexity of bubble formation in suspensions and the need to calculate it specifically for
the container involved. To obtain an order estimate, we use a value for the oxygen mass transfer coefficient of
the surface layer of waste water as $0.13 \times 10^{-3}$cm s$^{-1}$ \citep{Molder05}. For a cubical 1L container
\begin{eqnarray}
v_{O_2}=0.13 \times 10^{-3} \times 3600 \mbox{~cm h}^{-1} \times \frac{100\mbox{~cm}^2}{1000\mbox{~cm}^3}
\mbox{~per~side} =0.0468 \mbox{~h}^{-1} \mbox{~per~side}.
\end{eqnarray}

%$k_4$ is the rate constant for the production of hydrogen gas. Due to a lack of available data we estimate this
%from initial rates of hydrogen production in Kosourov et al \cite{Kosourov:02}. Though this is not ideal it
%still allows us to compare our hydrogen yield for long times, as we have only used data from early times of
%hydrogen production. Here we take the initial hydrogen gradient for the different amounts of external sulphur
%and divide by the cell volume fraction at that time (calculating the cell volume fraction using the chlorophyll
%data), since we model a changing cell volume fraction explicitly by multiplying by $\Lambda$. We then average
%these gradients to give a value of $k_4=662.0$mL $H_2$/ h$^{-1}$, where we divide by 1.2 since the data is for
%1.2 litres of culture and we consider just one liter. RIGHT - I no longer this that this makes sense!! Let's
%change it.....

\subsection{Hydrogen parameters}

$k_4$ is the rate constant for the production of hydrogen gas. Due to a lack of
available data we estimate this from initial rates of hydrogen production from Table II in
\citet{Kosourov:02} for unsynchronized cultures. Although not ideal, it still allows us to compare our hydrogen
yield for long times and for different amounts of external sulfur independently with experimental data. We take the specific
initial rate of hydrogen production in $\mu$ moles $\cdot$ mg Chl$^{-1} \cdot$ h$^{-1}$ and multiply by the
amount of chlorophyll in one liter of culture to obtain the rate of H$_2$ produced per liter of culture. This
gives
\begin{eqnarray}
5.74 ~\mu \mbox{moles} \cdot \mbox{mg Chl}^{-1} \cdot \mbox{h}^{-1}=57.4~ \mu \mbox{moles} \cdot \mbox{L}^{-1}
\cdot \mbox{h}^{-1}.
\end{eqnarray}
Units are converted to mL$^{-1}$, using $33~\mu$moles H$_2=1$ mL \citep[from][]{Kosourov:02}. We divide by the cell volume at
the start of hydrogen production, $\Lambda=0.00293$, since this is explicitly modelled in the hydrogen production equation. We also divide by the value of the light function $L(\Lambda)$ at $\Lambda=0.00293$, since $k_4$ is multiplied by $L(\Lambda)$ in
equation 2.11. (Note: this is not necessary for the other light dependent parameters, as in
those cases $L(\Lambda)=1$ at the value of $\Lambda$ at which those parameters are measured). This gives
\begin{eqnarray}
k_4=773 \mbox{~mL}  \mbox{~h}^{-1}.
\end{eqnarray}

$s_h$ and $p_h$ are the normalizations of the PSII-dependent and PSII-independent electron pathways,
respectively. They are used in equation 2.11 to normalize the hydrogen
equation so that at the start time of hydrogen production, $T_H$, $\frac{dh}{dt}=k_4$ in equation 2.11. Thus $s_h$ and $p_h$ are chosen as the concentrations of sulfur and protein at the start time
of hydrogen production \citep{Kosourov:02}. This gives $p_h=1260$ $\mu$M. At $T_H$,
PSII activity is approximately one-sixth of normal PSII activity \citep{Kosourov:02}, and since PSII is linearly dependent on internal sulfur we have
\begin{eqnarray}
s_{h}=\frac{s_n}{6}.
\end{eqnarray}

$E_L$ is the fraction of electrons coming from the PSII-dependent pathway. We set $0.7 \leq E_L \leq 0.8$ since $70-80\%$ of electrons come from PSII-dependent and the remaining $20-30 \%$ arrive from the
PSII-independent pathway \citep{Fouchard,Volgusheva2013}.

\subsection{Growth and decay of cell volume fraction parameters} \label{section: growthparamas}

%$r_{exp}$ is the maximum growth rate of the culture, and we estimate it using the chlorophyll data in Kosourov
%et al \cite{Kosourov:02}. We calculate maximum growth rate from the data for $50 \mu$M of external sulphur
%between the initial amount of chlorophyll and the maximum the culture reaches. If we divide maximum Chl by
%initial Chl, which occurs over 20 hours, then the expression for $r_{exp}$ is
%\begin{eqnarray}
%(1+r_{exp})^{20}&=&\frac{\mbox{Max~Chl}}{\mbox{Initial~Chl}},
%\end{eqnarray} since every hour the cell volume fraction will increase by a factor of $1+r_{exp}$. Solving this
%gives
The maximum growth rate for \emph{C. reinhardtii} in TAP media was found as $r_{exp}=0.0373$ h$^{-1}$ by \citet{JongMoon:06} and $r_{exp}=0.074$ h$^{-1}$ by \citet{Fischer2006}:
\begin{eqnarray}
0.0373 \mbox{~h}^{-1} \leq r_{exp} \leq 0.074 \mbox{~h}^{-1}. \label{eq: growthraterange}
\end{eqnarray}
 We can also calculate a growth rate from \citet{Kosourov:02} using
chlorophyll data over the first 20 hours (since these authors indicate that the cell volume fractions acts in the same way as
chlorophyll concentration) for various concentrations of external sulfur, and find the maximum growth rate of
the culture to be $r_{exp}=0.064$ h$^{-1}$. Encouragingly, this growth rates is within the range in equation
\ref{eq: growthraterange}, and we use $r_{exp}=0.064$ h$^{-1}$ as
the standard value.

In the absence of any other data, we compute the maximum decay rate parameter $r_{decay}$ from the chlorophyll
data of unsynchronized cells when $S=50$ $\mu$M in \citet{Kosourov:02}(since this
concentration of external sulfur results in the highest rate of shrinking). The shrinkage in chlorophyll
concentration occurs over 120 hours, so to find the rate per hour we use
\begin{eqnarray}
(1-r_{decay})^{120}&=&\frac{\mbox{Final~Chl}}{\mbox{Initial~Chl}},
\end{eqnarray}
which, on substituting in values from \citet{Kosourov:02}, gives
\begin{eqnarray}
r_{decay}&=&0.0053~h^{-1}.
\end{eqnarray}

$p_0$, the protein concentration when the growth rate is zero, is also calculated from
\citet{Kosourov:02}, and is assumed to be the protein concentration at which the chlorophyll content changes from
increasing to decreasing (since between these two behaviors the growth rate is zero). To fix a value for $p_2$, the protein level needed for constant growth,
%we assume that before the start of the
%sulphur deprivation there is an optimal concentration of protein that each cell maintains; additional protein
%produced from sulphur is used for growth. Thus
we take the initial value of protein at $t=t_0$ in Figure 5 of  \citet{Kosourov:02}, since up until this point the cells have been under normal conditions in a sulfur-replete media and we assume they have been growing constantly, hence $p_2=1570~\mu$M (on converting units).

$p_1$ is the protein concentration below which decay occurs at a constant rate, $r_{decay}$. At this point the
linear part of the growth and decay function in equation 2.10 (the second term) will meet the
straight line $-r_{decay}$. Thus, setting $p=p_1$ and equating the
linear component in equation 2.10 with $-r_{decay}$ gives
\begin{eqnarray}
\frac{r_{exp}(p_1-p_0)}{(p_2-p_0)}=-r_{decay}.
\end{eqnarray}
Substituting in values for $r_{decay}$, $r_{exp}$, $p_0$ and $p_2$ gives
\begin{eqnarray}
p_1=-\frac{r_{decay}}{r_{exp}}(p_2-p_0)+p_0=1350~\mu \mbox{M}.
\end{eqnarray}
%Note that the parameters $r_{decay}$, $p_0$, $p_1$ and $p_2$ are all are calculated from
%\citet{Kosourov:02}. This is not ideal, since we also wish to compare model results to this data, but is
%necessary to give order estimates in the absence of other data.


%\section{Gradients of smoothed Heaviside switch functions}

%Table \ref{table: GHeaviValues} shows the gradient values, $g$, of the smoothed Heaviside switch functions (see equation 3.1). $g$ determine the steepness of the switch functions.

%\begin{table}
%\center
%\begin{tabular}{ll}
%  \hline
%  % after \\: \hline or \cline{col1-col2} \cline{col3-col4} ...
%  Heaviside function & Value of gradient, $g$ \\
%  \hline
%  $H_{PSII}$ & 1000 \\
%  $H_{Ferment}$ & 10  \\
%  $H_{Calvin}$ & 25  \\
%  $H_{Resp}$ & 200  \\
%  $H_{Loss}$ & 200  \\
%  $H_{Sensitivity}$ & 1000  \\
%  $H_{G1}$ & 1500 \\
%  $H_{G2}$ & 1500 \\
%  $H_{light}$ & 1000 \\
%  \hline
%\end{tabular}
%\caption{The values of the gradient, $g$, used in each Heaviside smoothing function (equation 3.1). Here, $H_{light}$ is the Heaviside
%function used in the expression for light intensity (equation 2.2).} \label{table:
%GHeaviValues}
%\end{table}

%We choose a slightly smoother switch for this function so that around the
%switch value, $s_1$, hydrogen production and the Calvin cycle can both be used as an electron switch.


%\bibliographystyle{igs}
%\bibliography{intraNew}


\begin{thebibliography}{19}
\expandafter\ifx\csname natexlab\endcsname\relax\def\natexlab#1{#1}\fi
\expandafter\ifx\csname selectlanguage\endcsname\relax
  \def\selectlanguage#1{\relax}\fi

\bibitem[Berberoglu et al., 2008]{Berberoglu2008}
Berberoglu H, Pilon L, Melis A. 2008. Radiation characteristics of
  \emph{Chlamydomonas reinhardtii} CC125 and its truncated chlorophyll antenna
  transformants tla1, tlaX and tla1-CW+. { Int. J. Hydrogen Energy\/} {
  33}(22):6467 -- 6483.

\bibitem[Fischer et al., 2006]{Fischer2006}
Fischer B, Wiesendanger M, Eggen RIL. 2006. Growth
  condition-dependent sensitivity, photodamage and stress response of
  \emph{Chlamydomonas reinhardtii} exposed to high light conditions. { Plant
  Cell Physiol.\/} { 47}(8):1135--1145.

\bibitem[Flynn et al., 2002]{Flynn:02}
Flynn T, Ghirardi ML, Seibert, M. 2002. Accumulation of
  $\mbox{O}_2$-tolerant phenotypes in $\mbox{H}_2$-producing strains of
  \emph{Chlamydomonas reinhardtii} by sequential applications of chemical
  mutagenesis and selection. { Int. J. Hydrogen Energy\/} { 27}:
  1421--1430(10).

\bibitem[Forti and Caldiroli, 2005]{GiorgioForti:05}
Forti G, Caldiroli, G. 2005. State Transitions in \emph{Chlamydomonas
  reinhardtii}. {T}he Role of the Mehler Reaction in State 2-to-State 1
  Transition. { Plant Physiol.\/} { 137}(2):492--499.

\bibitem[Fouchard et al., 2005]{Fouchard}
Fouchard S, Hemschemeier A, Caruana A, Pruvost A, Legrand J, Happe T,
  Peltier G, Cournac L. 2005. Autotrophic and Mixotrophic Hydrogen
  Photoproduction in Sulfur-Deprived \emph{Chlamydomonas} Cells. { Appl.
  Environ. Microbiol.\/} { 71}(10):6199--6205.

\bibitem[Goldschmidt-Clermont and Rahire, 1986]{GoldschmidtClermont1986}
Goldschmidt-Clermont M, Rahire M. 1986. Sequence, evolution and
  differential expression of the two genes encoding variant small subunits of
  ribulose bisphosphate carboxylase/oxygenase in \emph{Chlamydomonas
  reinhardtii}. { J. Mol. Biol.\/} { 191}(3):421 -- 432.

\bibitem[Hiriart-Baer et al., 2006]{Hiriart:06}
Hiriart-Baer VP, Fortin S,  Lee D-Y,  Campbell PGC. 2006.
  {{T}oxicity of silver to two freshwater algae, \emph{Chlamydomonas
  reinhardtii} and \emph{Pseudokirchneriella sub-capitata}, grown under
  continuous culture conditions: influence of thiosulphate}. { Aquat.
  Toxicol.\/} { 78}(2):136--148.

\bibitem[Jo et al., 2006]{JongMoon:06}
Jo JH, Lee DS, Park JM. 2006. {{M}odeling and optimization of
  photosynthetic hydrogen gas production by green alga \emph{Chlamydomonas
  reinhardtii} in sulfur-deprived circumstance}. { Biotechnol. Prog.\/}
  { 22}(2):431--437.

\bibitem[Kosourov et al., 2002]{Kosourov:02}
Kosourov S, Tsygankov A, Seibert M, Ghirardi M. 2002. {{S}ustained
  hydrogen photoproduction by \emph{Chlamydomonas reinhardtii}: effects of
  culture parameters}. { Biotechnol. Bioeng.\/} { 78}(7):731--740.

\bibitem[Leverenz et al., 1990]{Lsat2}
Leverenz J, Falk S, Pilstr{\"{o}}m C-M, Samuelsson G. 1990. The
  effects of photoinhibition on the photosynthetic light-response curve of
  green plant cells (\emph{Chlamydomonas reinhardtii}). { Planta\/} {
  182}(1):161--168.

\bibitem[Lewis, 2006]{UGovWater}
Lewis ME. 2006. Dissolved Oxygen (version 2.1): U.S. Geological Survey
  Techniques of Water-Resources Investigations, book 9, chapter A6, section
  6.2. Accessed $04/2007$ from http://pubs.water.usgs.gov/twri9A6/.

\bibitem[Lin and Sandler, 2002]{Sander2002}
Lin ST, Sandler SI. 2002. Henry's law constant of organic compounds in
  water from a group contribution model with multipole corrections. {
  Chemical Engineering Science\/} { 57}(14):2727 -- 2733.

\bibitem[Melis, 2002]{Melis:Nov02}
Melis A. 2002. Green alga hydrogen production: progress, challenges and
  prospects. { Int. J. Hydrogen Energy\/} { 27}:1217--1228.

\bibitem[Melis et al., 2000]{Melis:2000}
Melis A, Zhang L, Forestier M, Ghirardi M, Seibert M. 2000. Sustained
  Photobiological Hydrogen Gas Production upon Reversible Inactivation of
  Oxygen Evolution in the Green Alga \emph{Chlamydomonas reinhardtii}. {
  Plant Physiol.\/} { 122}:127--136.

\bibitem[M\"{o}lder et al., 2005]{Molder05}
M\"{o}lder E, Mashirin A, Tenno T. 2005. Measurement of the Oxygen Mass
  Transfer Through the Air-Water Interface. { Environ. Sci. Pollut. Res.\/}
  { 12}(2):66--70.

\bibitem[Thompson et al., 1995]{ThompsonPaavola1995}
Thompson MD, Paavola CD, Lenvi TR, Gantt JS. 1995.
  \emph{Chlamydomonas} transcripts encoding three divergent plastid chaperonins
  are heat-inducible. { Plant Mol. Biol.\/} { 27}(5):1031--1035.

\bibitem[Volgusheva et al., 2013]{Volgusheva2013}
Volgusheva A, Styring S, Mamedov F.  2013.
Increased photosystem II stability promotes H2 production in sulfur-deprived \emph{Chlamydomonas reinhardtii}. { PNAS\/} {110}(18):7223-7228.

\bibitem[Weiss, 1970]{Weiss1970}
Weiss RF. 1970. The solubility of nitrogen, oxygen, and argon in water and
  seawater. {Deep-Sea Res.\/} { 17}:721--735.

\bibitem[Yildiz and Grossman, 1994]{Yildiz:94}
Yildiz JP, Davies FH, Grossman AR. 1994. {Characterization of
  sulfate transport in \emph{Chlamydomonas reinhardtii} during sulfur-limited
  and sulfur-sufficient growth}. { Plant Physiol.\/} { 104}(3):
  981--987.

\bibitem[Zhang et al., 2002]{ZhangHappe:02}
Zhang L, Happe T, Melis A. 2002. {{B}iochemical and morphological
  characterization of sulfur-deprived and $\mbox{H}_2$-producing
  \emph{{C}hlamydomonas reinhardtii} (green alga)}. { Planta\/} {
  214}(4):552--561.

\end{thebibliography}


\end{document}
